# Supplementary material for: Experimental and Computational Insights into the Apoptotic Potential of New Phenanthroline-Based Copper(II) Complexes: From Spectroscopic Characterization and In Vitro Cytotoxicity to In Silico Target Identification
Source: Biomedicines. 2026 Jul 20;14(7):1625. doi: 10.3390/biomedicines14071625 (PMC13406101; doi:10.3390/biomedicines14071625)
Supplement: Supplementary file 1 [file biomedicines-14-01625-s001.zip]

Archive with 1 entries (1 files):
- biomedicines-4388087-supplementary.pdf
